# Supplementary material for: Comprehensive Characterization of Long Non-Coding RNAs in Porcine Tissues: Expression Patterns and Functional Insights During Oocyte Development
Source: Cells. 2025 Sep 9;14(18):1409. doi: 10.3390/cells14181409 (PMC12468881; doi:10.3390/cells14181409)
Supplement: Supplementary file 1 [file cells-14-01409-s001.zip]

Archive with 6 entries (6 files):
- cells-3740779 Supplemental Table S3:PCR reaction mixture composition for the validation of housekeeping lncRNAs.xlsx
- cells-3740779 Supplemental Table S4:PCR thermal cycling conditions applied for the amplification of housekeeping lncRNAs.xlsx
- cells-3740779 Supplemental Table S5:Genes highly correlated with the continuous upregulation of lncRNAs.xlsx
- cells-3740779 Supplemental Table S6:Genes highly correlated with the continuous down-regulation of lncRNAs.xlsx
- cells-3740779 Supplemental Table S1:Summary of SRR accession numbers for the 607 RNA-Seq datasets.xlsx
- cells-3740779 Supplemental Table S2:Sequences and genomic locations of the selected housekeeping lncRNAs used for validation.xlsx
