# Supplementary material for: Comprehensive Characterization of Long Non-Coding RNAs in Porcine Tissues: Expression Patterns and Functional Insights During Oocyte Development
Source: Cells. 2025 Sep 9;14(18):1409. doi: 10.3390/cells14181409 (PMC12468881; doi:10.3390/cells14181409)
Supplement: Supplementary file 1 [file cells-14-01409-s001.zip › cells-3740779 Supplemental Table S3:PCR reaction mixture composition for the validation of housekeeping lncRNAs.xlsx]

## Sheet: Sheet1
Component	Volume (µL)
Taq enzyme	25
Reverse primer	1.5
Forward primer	1.5
cDNA	1.5
ddH2O	20.5
