# Supplementary material for: Comprehensive Characterization of Long Non-Coding RNAs in Porcine Tissues: Expression Patterns and Functional Insights During Oocyte Development
Source: Cells. 2025 Sep 9;14(18):1409. doi: 10.3390/cells14181409 (PMC12468881; doi:10.3390/cells14181409)
Supplement: Supplementary file 1 [file cells-14-01409-s001.zip › cells-3740779 Supplemental Table S4:PCR thermal cycling conditions applied for the amplification of housekeeping lncRNAs.xlsx]

## Sheet: Sheet1
Temperature	Cycles	Time
95 °C	/	3 min
95 °C	/	15 s
60 °C	35	20 s
72 °C	/	9 s
72 °C	/	10 min
4 °C	/	/
