# Supplementary material for: Comprehensive Characterization of Long Non-Coding RNAs in Porcine Tissues: Expression Patterns and Functional Insights During Oocyte Development
Source: Cells. 2025 Sep 9;14(18):1409. doi: 10.3390/cells14181409 (PMC12468881; doi:10.3390/cells14181409)
Supplement: Supplementary file 1 [file cells-14-01409-s001.zip › cells-3740779 Supplemental Table S5:Genes highly correlated with the continuous upregulation of lncRNAs.xlsx]

## Sheet: Sheet1
LncRNAs ID	Gene ID
MSTRG.103039.18	KLK8;PTH
MSTRG.103282.1	HPGDS
MSTRG.107508.2	KLK8;PTH
MSTRG.115878.3	CSRP2
MSTRG.128564.5	KLK8;PTH
MSTRG.13939.1	KLK8;PTH
MSTRG.23403.2	KLK8;PTH
MSTRG.25460.16	KLK8;PTH
MSTRG.25564.21	KLK8;PTH
MSTRG.3679.2	KLK8;PTH
MSTRG.51832.1	KLK8;PTH
MSTRG.54394.32	KLK8;PTH
MSTRG.5676.2	CSRP2
MSTRG.59167.3	CSRP2
MSTRG.60614.22	KLK8;PTH
MSTRG.61556.5	KLK8;PTH
MSTRG.67334.39	KLK8;PTH
MSTRG.67345.5	HPGDS
MSTRG.67345.6	HPGDS
MSTRG.67609.1	BIN3;VBP1
MSTRG.77688.3	BIN3;VBP1
MSTRG.82924.2	BIN3;VBP1
MSTRG.85131.1	KLK8;PTH
MSTRG.85344.1	KLK8;PTH
