# Supplementary material for: Comprehensive Characterization of Long Non-Coding RNAs in Porcine Tissues: Expression Patterns and Functional Insights During Oocyte Development
Source: Cells. 2025 Sep 9;14(18):1409. doi: 10.3390/cells14181409 (PMC12468881; doi:10.3390/cells14181409)
Supplement: Supplementary file 1 [file cells-14-01409-s001.zip › cells-3740779 Supplemental Table S6:Genes highly correlated with the continuous down-regulation of lncRNAs.xlsx]

## Sheet: Sheet1
LncRNAs ID	Gene ID
MSTRG.101682.1	BSP1
MSTRG.116788.17	CELA2A
MSTRG.15439.25	BSP1
MSTRG.24015.36	FAHD1;FAM32A
MSTRG.26392.1	BSP1
MSTRG.29458.1	FAHD1;OR56B1
MSTRG.34421.2	BSP1
MSTRG.50614.4	BSP1
MSTRG.63880.20	BSP1
MSTRG.75883.3	FAHD1;FAM32A;OR56B1
MSTRG.75944.31	CELA2A;HAX1
MSTRG.84042.1	BSP1
MSTRG.9131.19	CELA2A
MSTRG.97224.11	BSP1
MSTRG.99403.5	CELA2A;HAX1;MESP1
