# Supplementary material for: Comprehensive Characterization of Long Non-Coding RNAs in Porcine Tissues: Expression Patterns and Functional Insights During Oocyte Development
Source: Cells. 2025 Sep 9;14(18):1409. doi: 10.3390/cells14181409 (PMC12468881; doi:10.3390/cells14181409)
Supplement: Supplementary file 1 [file cells-14-01409-s001.zip › cells-3740779 Supplemental Table S2:Sequences and genomic locations of the selected housekeeping lncRNAs used for validation.xlsx]

## Sheet: Primer List
Primer Name	Sequence (5'-3')
MSTRG.96794.1_F	CCACGCATAGTATTAGGCACCTAC
MSTRG.96794.1_R	TGGGAGCTTATCTGCATCACTTG
MSTRG.6482.1_F	ACCTCTGCCGCACGAAGTC
MSTRG.6482.1_R	AAAGGCAACAGCATCAAGGACAC
MSTRG.70820.86_F	TGGGCTCGTCCTGTTCTTG
MSTRG.70820.86_R	GTCGCAGTGCTCTGTTGG
MSTRG.64632.1_F	CACCTGTCCTGGAAGTGTCATG
MSTRG.64632.1_R	CCTGGCACATAGGAAGCACCTC
